# Supplementary material for: Amide Proton Transfer Contrast Distribution in Different Brain Regions in Young Healthy Subjects
Source: Front Neurosci. 2019 May 22;13:520. doi: 10.3389/fnins.2019.00520 (PMC6538817; doi:10.3389/fnins.2019.00520)
Supplement: Supplementary file 7 [file Table_2.XLSX]

## Sheet: APT Total
Volunteer	gender	age	Putamen li	Putamen re	GP li	GP re	Caudate li	Caudate re	TH li	TH re	Insula li	Insula re	CF li	CF re	CO li	CO re	CT li	CT re	CP li	CP re	WF li	WF re	WO li	WO re	WT li	WT re	WP li	WP re	WCSO li	WCSO re	HCA li	HCA re	HCO li	HCO re	HCauda li	HCauda re	AMY li	AMY re	CRB li	CRB re	Pons li	Pons re	Red Nuc li	Red Nuc re	SN li	SN re
vol_05	female	20	1.9	1.1	1.8	-0.1	2.5	2.5	1.8	1.4	1.3	1.3	1.2	0.5	0.8	0.4	1.7	1.4	0.8	0.4	0.1	-0.1	0.6	0.7	0.5	0.4	0.3	0.2	0.8	0.3	2	1.3	1.6	1	1.7	1.1	1.5	1.6	1.3	1	0	0.8	0.5	0.5	1.6	0.1
vol_16	female	32	0.7	1.1	1.8	0.7	0.8	0.8	0.6	0.6	0.6	1.1	1.4	1.6	0.8	0.8	1.4	1	0.4	0.4	0.9	0.7	0.5	0.8	0.6	0.8	0.4	0.8	1.2	0.3	0.2	1	1.5	1.6	1.2	1.5	0.2	1.5	0.9	1.2	-0.7	0	0.8	0.8	1.1	-0.7
vol_15	female	28	0.5	1.1	-0.2	1.5	1.1	1.4	1.1	1.1	0.9	1.5	-0.7	-0.2	1.4	0.7	1	1	0.4	0	-0.5	-0.3	0.8	0.5	1	1.4	0.1	0	0.6	0.5	0.5	1.2	1.4	1.4	1.4	1.1	1	2	1.6	1.4	0.4	1.9	1.2	1.2	1	0.8
vol_14	female	37	1	0.8	1.1	0.6	1.9	1.5	1.3	0.8	0.9	1.2	1.2	1.2	1	0.8	1.1	0.8	0.6	0.9	0.3	0.2	0.7	0.6	1	1.2	0.4	0.7	0.8	0.5	0.8	0.6	1	1.2	1.1	1.3	1.2	1	1.1	1.1	1.2	1.7	0.5	1.4	0.7	1.2
vol_06	female	28	1.9	1.5	1.7	2.3	1.9	1.5	1.7	1.2	0.8	1.4	1.3	0.8	1.4	1.4	0.3	1.2	1.4	0.8	0.9	0.6	0.7	0.7	0.7	1.4	0.8	0.6	0.5	1.2	1	2.4	1	1.2	1.6	1.4	1	1.5	1.5	1.2	0.5	0.4	1.2	1.3	2.1	1.8
vol_07	female	27	0.7	0	1.1	-1.1	1.4	1.2	1.1	1.1	1.2	0.9	1.7	1.4	1.3	0.4	0.8	1.1	0.8	0.7	0.2	0	0.4	0.9	0.7	0.3	0.1	0.4	0.2	0.5	1.2	0.8	0.9	1.5	0.8	1.3	1.5	0.7	1.4	1.8	1.2	1.3	0.8	0.6	1	-0.4
vol_10	female	29	1.8	0.9	2.9	0.3	2.8	1.4	2.2	1.4	1.6	1.1	1	2	1.1	1.2	1.6	1.5	1.1	1	0.5	0.5	0.9	0.8	2	1.2	0.9	0.6	1.6	1	2.2	0.9	1.8	0.8	2.3	1.6	2	1.4	2.1	1.5	0.5	1.3	1.1	0.6	2	-1.2
vol_18	female	27	1.8	0.7	2.1	0.8	2	1.1	0.6	0.4	1.3	1.5	1.1	0.3	0.3	0	1.6	1.6	0.6	0.3	-0.2	-0.1	0.4	-0.1	0.8	0.2	0.3	0.1	1.1	0.7	2.2	1.2	1.4	1.1	1.3	0.8	1.7	0.5	1.2	0.8	1.1	1.3	1.4	1.4	2.4	1.6
vol_19	female	27	1.5	1.3	2.2	1	1.8	1.6	0.8	1.7	1.4	2.1	0.9	1.3	1.8	1.3	1.9	1.3	1.6	1.4	0.4	0.5	0.7	1.2	0.7	0.7	1.4	0.9	0.7	1.3	2.1	1.8	1.4	1.4	1.9	1.7	2.2	1.3	1.7	1.8	2.1	1.3	1.4	1.2	2	2.8
vol_03	male	30	1.5	1.1	1.8	-0.6	2.5	1.1	0.3	0.2	1.3	1	1.5	1.3	0.6	1.4	1.2	1.1	1	1	1	0.7	0.6	0.5	0.6	0.4	0.9	0.8	1.4	0.1	1.7	1.5	2.2	1.4	1.4	1.5	1.5	1.8	1.1	1	1.5	0.5	1.6	1.8	1.1	0.2
vol_17	male	37	1.3	1	1.8	0.5	1.5	1.7	1	0.7	1.7	1.1	1	0.4	1.1	0.7	0.9	1.1	0.7	0.2	0	0.1	0.7	0.3	0.9	1.1	0.9	-0.5	1.4	0.8	2.4	1.6	2	1.6	1.5	1.9	2	1.8	1.8	1.4	2.5	-0.2	1.6	0.6	0.8	0.7
vol_02	male	29	1.4	1.3	1.4	1.4	2.1	0.6	1.1	0.3	-0.2	1.7	0.6	0.8	0.8	0.5	1.3	1.5	0.9	0.3	0.3	0.5	0.1	0	0.7	0.8	-0.2	-0.2	0.3	0.7	0.9	1	0.4	1.3	0.7	0.6	1.1	0.8	0.8	1	-0.1	1.2	0.6	0.9	1.2	1
vol_04	male	19	1.9	1.2	0.9	1.7	1.8	1.7	1	0.6	1.1	1.2	0.7	1.4	1.2	1	1.6	1.3	0.6	0.5	0.4	0.5	0.6	0.4	1.3	1.1	0.3	0.3	0.1	0.5	1.8	1.4	1.5	1.5	1.4	0.9	2.1	2	1.4	1	1.9	1.3	1.5	0.8	2.7	2.3
vol_13	male	27	2.1	2.3	3.5	0.8	2.4	2.2	1.6	0	1.4	1.6	0.9	1.4	1.3	1.4	1.3	0.9	0.9	0.4	0.5	0.8	0.7	0.5	0.7	0.4	0.4	0.5	1.5	0.2	2.5	1.6	1.6	1	1.6	0.6	3.3	1.8	1.4	1	1.6	-0.6	2.7	1.5	1.8	1.2
vol_12	male	36	1.2	0.9	1.2	1.3	1.2	0.8	1.1	0.9	1.1	1	1.5	1.2	0.8	0.5	1.2	0.4	1	0.9	0.9	0.6	0.5	0.6	0.8	1.5	0.7	0.8	0.8	0.7	1.2	0.7	1.1	1	0.9	0.9	1.3	1.1	0.8	0.8	-0.4	1	1.5	1.3	1.5	1
vol_08	male	27	1.1	0.9	1.1	0.7	2.2	1.3	0.8	-1.5	1.7	-0.2	1.5	1	0.8	0.7	1.9	2.1	0.8	0.8	0.4	0.3	0.7	0.5	1.2	1	0.7	0.4	1.1	-0.7	1.9	1.8	1.8	0.7	1.1	0.6	1.9	2.1	1.5	1.1	-0.5	-1	1.6	0.4	1.7	0.8
vol_09	male	27	1.4	1.2	1	0.9	2.4	2	0.7	1.3	1.2	1.1	-0.3	0.9	0.7	0.4	1.3	1.2	0.1	0.4	0.2	-0.3	0.3	0.5	1	0.8	0.2	0.4	1.1	0.3	1.1	1.7	1.4	1.1	0.8	1.1	1.3	0.9	1	0.9	2.2	1.9	0.7	0.2	3.9	0.2
vol_11	male	33	1.5	0.9	0.7	0.7	1.7	1.1	0.8	0.2	0.5	1.4	1.1	1.1	1.1	0.7	1.5	0.9	0.5	0.1	1.1	0.7	0.4	0.2	0.7	0.7	0.1	0.5	0.7	0.4	1	1.5	1.1	1	1.2	0.8	0.8	1.1	0.9	0.6	0.8	1.2	1	1	0.8	0.4
vol_20	male	32	1	0.8	1.2	0.7	1.3	0.6	1	0.8	1.1	0.3	0.8	1	1	0.9	1.7	1.2	0.9	0.7	-0.1	0.1	0.4	0.3	0.7	0.7	0.3	0.7	0.6	-0.2	1	0.4	0.6	1	1.3	0.7	1.3	1	1	0.9	1.3	0.6	1	0.5	0.8	1.1
vol_21	male	31	1.2	0.5	1.6	1.3	1.4	1.2	1.6	1.3	1.2	0.7	0	1.2	1.1	1	2.1	1.7	0.5	-0.1	-0.3	0.3	0	0	1.1	0.4	-0.1	-0.3	-0.1	0.5	1.6	1	2	1.2	1.8	1.2	2.4	0.9	1.3	0.8	1.3	1.2	2.4	0.6	1.3	0
