# Supplementary material for: Amide Proton Transfer Contrast Distribution in Different Brain Regions in Young Healthy Subjects
Source: Front Neurosci. 2019 May 22;13:520. doi: 10.3389/fnins.2019.00520 (PMC6538817; doi:10.3389/fnins.2019.00520)
Supplement: Supplementary file 8 [file Table_3.XLSX]

## Sheet: APT Total
Volunteer	Putamen li Min	Putamen re Min	GP li Min	GP re Min	NC li Min	NC re Min	TH li Min	TH re Min	INS li Min	INS re Min	CF li Min	CF re Min	CO li Min	CO re Min	CT li Min	CT re Min	CP li Min	CP re Min	WCF li Min	WCF re Min	WCO li Min	WCO re Min	WCT li Min	WCT re Min	WCP li Min	WCP re Min	WCSO li Min	WCSO re Min	HCA li Min	HCA re Min	HCO li Min	HCO re Min	HS li Min	HS re Min	AMY li Min	AMY re Min	CRB li Min	CRB re Min	PNS li Min	PNS re Min	NR li Min	NR re Min	SN li Min	SN re Min
vol_03	0.9	-0.2	1	-2.4	1.8	0.2	-0.8	-1.3	0.7	0.2	0.5	0.4	-0.5	0.4	0.4	0.3	-0.6	0.3	0.4	0	0.5	0.3	0	0.2	0.5	0.4	0.9	-1	0.5	0.3	1.5	0.7	0.5	0.9	0.7	0.5	0.7	0.7	0	-0.7	0.9	0.9	-0.2	-1.1
vol_05	1.3	0.3	0.3	-1	1.8	1.2	0.3	0.5	0.3	0.3	0	-0.8	0.3	0	1.2	1.1	-0.4	0	-0.4	-0.4	0.3	0.4	-0.3	-0.3	-0.2	-0.6	0	-0.5	1	0.5	1	0.4	0.6	0.3	0.7	0.7	0.5	0.5	-1.3	-0.9	-0.6	-1.1	-0.1	-1.3
vol_17	0.8	0.3	0.7	-0.4	0.9	0.9	-0.2	-1	0.7	0.5	-0.2	-0.5	0.6	0.4	-0.1	0.5	0.2	-0.6	-0.3	-0.1	0.5	-0.1	0.4	0.6	-0.3	-1.7	0.2	-0.1	1.5	1.1	0.8	1.1	0.9	1.2	0.8	0.4	1.2	0.8	-0.6	-2.8	0.8	-1.1	-0.6	-1.2
vol_16	0	0.2	-0.5	-0.4	-5.3	-5.2	-0.3	-0.5	-0.2	0	0.7	0.6	-0.5	-0.1	0.1	0.5	0	0	0.6	0.2	0.2	0.6	0.3	0.6	0.1	0.5	-0.3	-0.6	-1.3	0	0.5	0.6	0.7	1.2	-0.7	1	0.6	0.7	-3.6	-1.5	0.2	0.2	0.1	-2.8
vol_02	0.8	1.1	0.6	1	0.9	-1	0.3	-0.7	-0.8	0.8	0.3	0.3	-0.1	-0.2	0.6	1	-0.1	-1.7	-0.3	0.2	-0.3	-0.3	0.2	0.2	-0.5	-0.9	-0.5	-0.2	0.2	0	-0.3	0.5	-0.8	0.2	0.3	-0.2	0.2	0.7	-1.1	0.2	0.1	0.4	0.7	-0.1
vol_04	0.8	0.7	0.5	1.3	1.6	1.2	0.1	-0.3	0.5	0.3	0.2	0.8	0.9	0.5	0.4	0.5	0	-0.1	0.1	0.2	0.4	0.2	0.8	0.8	-0.1	-0.3	-0.8	-0.2	1.1	0.4	1	1	1	0.6	1.2	1.4	0.9	0.5	0.5	0.5	0.3	-0.1	0.9	1.2
vol_15	-1.2	0.3	-1.3	1	0.1	0.7	0.2	0.2	0.3	1.2	-1.8	-1.1	0.8	0.2	0.5	0.6	-0.1	-0.3	-0.8	-0.7	0.6	0.1	0.2	1.1	-0.1	-0.6	-0.1	-0.4	-0.7	0.5	0.2	0.7	1	0.7	0.3	1.1	1.2	0.8	-1.4	-1	0.5	0.4	0.3	-0.4
vol_14	0.6	0.4	0	-0.5	1.2	0.9	0	-0.7	0.7	0.6	0.4	0.7	0.7	0.6	0.5	0.3	0.1	0.5	-0.5	-0.2	0.5	0.5	0.4	0.8	0.1	0.2	0.1	-0.8	0.4	0.1	0.7	0.9	0.8	0.9	0.5	-0.1	0.6	0.7	-0.9	0	-0.5	0.6	-0.3	0.4
vol_13	1.3	1	2.4	-0.4	1.6	1.6	0.6	-1.5	0.7	0.8	0.1	0.8	0.9	1.1	0.6	0.4	0.6	0.2	0.2	0.4	0.3	0.3	0.3	0	-0.1	0.1	-0.6	-1.5	1.7	1	0.3	0.4	0.9	-0.3	1.8	1	1.1	0.7	-1.3	-3.4	1.5	0.6	0.7	-0.2
vol_12	0.9	0.4	0.7	0.7	0.8	0.3	0.5	0.3	0.8	0.6	0.2	0.3	0.4	0.2	0.6	0	0.6	0.4	0.5	0.2	0.3	0.5	0.4	1	0.5	0.3	0.2	-0.1	0	0.1	0.1	0.4	0.6	0.1	0.6	0.2	0.4	0.1	-1.1	-0.3	1.1	0.7	0.2	0
vol_06	1.1	1.1	0.6	1.1	1.1	1.1	-0.1	0.4	-0.1	0.7	0.7	-0.4	1	0.9	-1	0.5	0.9	0.1	0.6	0	0.3	0.4	0.1	0.4	0.4	-0.1	-0.3	0	-1.9	1.4	-0.9	0.5	0.8	0.8	-0.9	0.5	1.1	0.9	-0.9	-1.5	0.6	0.1	0.6	1
vol_07	0.2	-0.7	0	-2.2	0.5	0	0.1	-0.1	0.6	0.3	-0.9	-0.9	0.7	-0.4	0.3	0.4	0.2	0	-0.3	-0.9	0	0.5	0.4	-0.2	-0.7	-0.3	-0.4	-0.9	0.6	0	0.1	0.5	0	0.6	0.8	0.1	1.1	1.1	-0.6	-1	-1.5	-1.5	-1.1	-2.1
vol_08	0.7	-0.2	0.6	-1	1	0.2	-0.5	-3.1	1	-0.9	0	0	0.4	0.2	1.2	0.7	0.4	0.2	-0.1	-0.2	0.5	0.2	-0.1	0.2	0.4	0	0.3	-2	1.2	0.4	0.5	-0.3	-0.2	-0.4	0.8	1.3	1.2	0.7	-2.7	-2.7	0.5	-1	-0.5	-1.3
vol_09	0.8	0.5	0.2	-0.6	1.5	1.2	-0.6	-0.1	0.8	0.8	-2	-1	0.3	-0.1	0.9	0.8	-0.1	-0.1	-0.1	-0.7	0.1	0.3	0.6	0.5	-0.3	-0.2	0.2	-0.9	0.6	0.7	0.8	0.7	-0.4	0.5	0.4	0	0.6	0	-0.4	-0.6	-0.6	-1.1	1.9	-1.3
vol_10	1.2	0.2	1.2	-0.7	1.8	-0.7	0.1	-0.5	0.9	0.6	-0.4	-0.2	0.4	0.5	1	0.9	0.3	0.3	0.1	0.2	0.6	0.4	1.7	0.6	0.4	-0.1	0.9	0	1.6	0.3	0.8	-0.2	1.5	1.2	0.9	0.4	1.6	1	-0.4	-1	0.2	-0.3	0.7	-2.9
vol_11	0.8	0.5	0	-0.2	1.3	0.1	-0.3	-0.6	-0.2	0.8	-1.2	-1.9	0.7	0.3	1.1	-0.2	-0.1	-0.1	0.5	0.3	0	0	0.2	0.5	-0.2	0	-0.5	-0.4	0.3	0.7	0.6	0.4	0.7	0.4	-0.7	0.6	0.3	0	-0.3	-1	0.6	0.4	-0.8	-0.5
vol_18	0.8	-0.1	1.4	0.2	0.5	-0.6	-0.6	-0.5	0.5	0.8	-0.2	-1	-0.1	-0.4	0.8	0.9	0.2	-0.2	-0.7	-0.4	0.1	-0.5	0.2	-0.1	-0.5	-0.2	-0.3	-0.2	1.2	0.6	0.4	0.5	0.5	0.3	0.8	0.1	0.7	0.2	0	-0.3	0.5	0.7	0.9	0.4
vol_19	1.1	0.8	1.4	-0.4	1.2	0.6	-0.7	0.4	0.7	1.6	0.6	0.8	1.5	0.6	1.3	0.7	0.9	0.8	0	0.3	0.4	1	0.3	0.2	0.9	0.3	-0.5	0.2	0.9	0.6	0.2	0.5	0.9	1.2	0.8	0.5	1.2	1.2	0.7	-0.5	0.3	0.2	1	1.1
vol_20	0.4	0.3	0.1	0.2	0.9	-0.1	-0.2	-0.1	0.6	-0.4	0.1	0.1	0.7	0.5	1	0.8	0.3	0.2	-0.4	-0.3	0.3	0.1	0.4	0.2	-0.1	0.2	-1	-1.2	0.5	-0.5	0.1	0.4	0.7	0.1	0.3	0.6	0.6	0.6	0.1	-0.5	0.3	-0.1	-0.3	0.2
vol_21	0.8	-0.4	0.7	0.8	0.6	0.5	-0.4	0	0.8	0.1	-1.7	0.3	0.6	0.1	1.2	1.2	-0.3	-1	-0.8	-0.4	-0.4	-0.2	0.1	-0.2	-0.8	-0.8	-1.3	-0.5	1.1	0.3	0.9	0.3	1	0.7	1.7	0.1	0.7	0.3	-0.5	-0.1	1.3	0	0.3	-1.4
Max
Volunteer	Putamen li Max	Putamen re Max	GP li Max	GP re Max	NC li Max	NC re Max	TH li Max	TH re Max	INS li Max	INS re Max	CF li Max	CF re Max	CO li Max	CO re Max	CT li Max	CT re Max	CP li Max	CP re Max	WCF li Max	WCF re Max	WCO li Max	WCO re Max	WCT li Max	WCT re Max	WCP li Max	WCP re Max	WCSO li Max	WCSO re Max	HCA li Max	HCA re Max	HCO li Max	HCO re Max	HS li Max	HS re Max	AMY li Max	AMY re Max	CRB li Max	CRB re Max	PNS li Max	PNS re Max	NR li Max	NR re Max	SN li Max	SN re Max
vol_03	2.4	1.9	2.9	0.4	3.4	2	1.9	1.5	2.1	1.8	2.7	3.2	2.1	4	1.8	1.6	2.5	2	1.6	1.2	0.8	0.7	1.1	0.8	1.5	1	2.2	1	2.6	2.2	3	2.1	2.5	2.3	2.3	2.5	1.9	1.4	2.6	1.6	2.5	2.7	2.9	1.9
vol_05	2.4	1.8	3	0.7	3.4	3.7	3.4	2.5	1.8	2	2.6	2	1.2	0.9	2.2	2.3	1.5	0.8	0.5	0.3	1	0.9	2	1.1	0.8	0.9	1.4	1.3	2.8	2.4	2	1.7	2.9	2.1	2.6	2.3	1.9	1.5	2.8	3.2	1.6	2.1	3	1.6
vol_17	1.9	1.6	3.3	1.4	2.3	2.6	2.3	1.7	2.6	1.4	2.8	2.2	1.5	1.2	1.4	1.7	1.3	0.9	0.3	0.4	0.9	0.6	1.3	1.5	1.7	0	2	1.6	3	1.9	3.4	2	2.2	2.4	3.2	3.3	3	2.5	5.5	1.6	2.7	2.7	2.6	2.1
vol_16	1.2	1.9	3.3	1.4	2.4	2.3	1.4	1.9	1.2	2	1.9	2.9	1.7	1.9	2.1	1.8	1.7	0.8	1.2	1.2	0.8	1	1.1	1.1	0.7	1.2	2.3	1.1	1.3	2	2.6	2.4	1.5	1.8	1.2	2.1	1.3	1.5	1.9	1.4	1.3	1.5	2.3	0.9
vol_02	1.8	1.7	2.1	1.8	3.1	1.4	2	1.3	0.7	2.5	1.4	1.6	2	1.2	1.9	2.3	1.8	1.2	0.8	0.9	0.5	0.4	1.1	1.4	0.2	0.3	0.8	1.7	2.1	3	1.3	2.2	1.8	1.5	1.7	1.5	1.6	1.4	1	2.1	1.5	1.4	1.7	2.9
vol_04	2.4	1.6	1.6	2.1	2.1	2.2	2.1	1.5	1.6	1.9	1.2	2.3	1.5	1.3	2.2	1.9	1.3	1.1	0.9	0.8	0.9	0.6	2.4	1.5	0.7	0.9	0.6	1.2	2.4	2.2	1.9	2.2	1.7	1.4	2.9	2.6	1.7	1.4	4.2	2	2.5	1.4	6.9	3.5
vol_15	1.1	1.7	1.1	2	2	1.9	1.8	1.8	1.2	2	1.5	0.8	2.2	1.5	1.4	1.5	1	0.4	-0.1	0.3	1.1	0.7	1.7	1.9	0.4	0.3	1.5	1.3	1	2.1	2.5	2.2	2	1.4	1.8	2.8	2.2	1.9	3.1	3.9	2.1	2.4	1.5	2
vol_14	1.3	1.2	1.9	1.9	2.8	2.6	2.1	1.6	1.1	1.6	1.8	1.7	1.5	1.4	1.7	1.4	1.2	1.3	0.7	0.7	1	0.8	1.4	1.6	0.8	1.2	1.3	1.4	1.5	1	1.5	1.8	1.6	1.6	2.7	2	1.4	1.7	2.8	2.8	1.8	2.1	1.5	2.1
vol_13	2.9	3.3	4.5	2.8	3.4	3.2	2.3	1	2.8	2	1.5	2.1	1.6	1.9	1.6	1.3	1.2	1.1	0.9	1	1	0.7	1.3	0.9	0.8	0.9	3.1	2.3	3.4	2.5	2.3	1.9	2.4	1.2	5.6	2.6	1.9	1.4	3.9	2.4	4.4	2.9	3.4	2.4
vol_12	1.7	1.5	1.6	1.8	1.7	1.4	1.7	1.6	1.4	1.7	2.2	1.8	1.1	1.5	1.8	0.9	1.5	1.3	1.2	1.2	0.8	0.7	1.1	1.8	1.2	0.9	1.6	1.3	2.1	1.8	1.9	1.5	1.3	1.5	2.3	1.6	1.4	1.4	0.7	2.4	2	1.8	2.3	1.9
vol_06	3.1	2.6	2.9	3.2	3.1	2.6	2.7	2.2	1.9	2.5	1.9	2.7	1.8	2	1.3	2	2	1.7	1.2	1.2	0.9	1.1	1.2	2.6	1.7	1.2	1.2	2.3	2.5	3.4	2.3	1.9	2.4	1.8	3.1	2.3	2	1.6	2.5	1.8	1.7	2.2	4.5	3
vol_07	1.3	0.8	1.7	0.5	2.4	2.1	2.7	2.1	1.9	1.5	3.7	4.2	2.1	2	1.5	1.9	1.4	1.4	0.7	0.6	0.6	1.2	1.3	0.7	0.8	1.1	0.8	1.4	1.8	1.7	1.7	2.5	1.6	2.1	1.9	1	1.9	2.3	3.2	2.8	1.9	1.9	2	0.8
vol_08	1.9	1.5	2.3	1.5	3.3	1.7	1.8	0	2.5	0.8	2.6	1.8	1.2	1.2	2.8	2.8	1.4	1.5	0.8	0.9	0.9	0.7	2.4	1.4	1.1	0.8	2	0.5	2.7	2.6	3.1	1.7	1.7	1.7	3.4	3	1.8	1.5	1.5	1.1	2.6	1.7	3.6	2.6
vol_09	2.3	1.8	2	2.1	3.5	2.6	2.1	3.4	1.5	1.4	1.6	3.1	1	0.8	1.7	1.6	0.5	0.7	0.5	0.1	0.6	0.8	1.7	1.3	0.6	0.8	1.6	1.4	1.4	2.5	1.9	1.6	1.3	1.7	1.9	1.6	1.6	1.5	5.4	6.1	2.6	1.4	6.3	2.4
vol_10	2.2	1.9	4.1	0.9	3.5	3.1	4.1	2.9	2.2	1.6	3	3.8	2	1.8	2.4	1.9	1.7	1.6	0.8	0.9	1.1	1.2	2.3	2.2	1.3	1.1	2.7	2.2	2.6	1.9	3.4	2.1	3.6	2.2	3.6	2.3	2.6	2.3	1.5	6.4	2.6	1.8	3.5	0.3
vol_11	2.2	1.2	1.6	1.4	2.4	2.1	1.9	0.9	1.3	1.8	3.2	4	1.9	1.4	2	1.8	1.1	0.4	1.6	1.6	0.7	0.5	1.3	1	0.3	0.7	1.7	1.6	2.6	2.3	1.8	1.8	1.6	1.3	2.1	1.7	1.5	1.1	1.8	3.7	1.5	1.5	2.5	2.1
vol_18	2.9	1.6	2.7	1.6	3.3	2.9	2.3	1.8	1.9	2.5	3	1.6	0.7	1.1	2.3	2.7	1	0.8	0.6	0.4	0.6	0.2	1.5	0.9	0.8	0.4	2.1	1.7	3.8	1.7	2.3	1.9	1.9	1.5	2.9	0.9	1.6	1.2	3.7	2.7	2.7	2.6	5.4	2.6
vol_19	2.3	2.1	3.1	1.9	2.5	2.2	2.5	3.1	1.9	2.5	1.6	1.8	2.4	2.9	2.4	1.8	2.5	2	0.8	0.7	1	1.4	1	1.4	2.3	1.6	1.6	2.4	3.1	2.6	2.4	2.3	2.4	2.1	4.1	2.3	2.3	2.3	4.4	3.3	2.3	2.2	4	4.9
vol_20	1.9	1.4	2.6	1.5	1.9	1.4	1.9	2.1	1.5	0.9	1.4	1.8	1.4	1.2	2.4	1.8	1.3	1.2	0.2	0.8	0.7	0.5	1	1.4	0.6	1.2	1.5	0.9	1.8	0.9	1.1	1.4	1.8	1.3	2	1.3	1.3	1.3	3	1.8	1.7	1.4	3	4.9
vol_21	1.8	1.1	2.7	2.1	2.1	2	3.2	2.9	1.6	1.1	1.7	2.1	1.9	3.7	2.5	2.3	1.4	0.8	0.4	0.7	0.2	0.4	1.6	1	0.4	0.8	0.8	1.7	2.3	1.8	3.9	2.1	2.8	1.7	3.9	2.2	2	1.5	4	2.2	3.9	1.6	3.5	1.7
